# Supplementary material for: TREM-1 as a potential gatekeeper of neuroinflammatory responses: therapeutic validation and mechanistic insights in experimental traumatic brain injury
Source: Front Immunol. 2025 Jul 21;16:1636917. doi: 10.3389/fimmu.2025.1636917 (PMC12318749; doi:10.3389/fimmu.2025.1636917)
Supplement: Supplementary file 1 [file DataSheet1.zip]

Archive with 11 entries (10 files):
- Supplementary Material/
- Supplementary Material/Supplementary Figure 1.tif
- Supplementary Material/Supplementary Figure 2.tif
- Supplementary Material/Supplementary Figure 3.tif
- Supplementary Material/Supplementary Figure 4.tif
- Supplementary Material/Supplementary Figure 5.tif
- Supplementary Material/Supplementary Figure Legends.docx
- Supplementary Material/Supplementary Table 1.docx
- Supplementary Material/Supplementary Table 2.docx
- Supplementary Material/Supplementary Table 3.docx
- Supplementary Material/Supplementary file 1.pdf
